# Supplementary material for: Spatial and Temporal Variability of Saxitoxin-Producing Cyanobacteria in U.S. Urban Lakes
Source: Toxins (Basel). 2024 Feb 1;16(2):70. doi: 10.3390/toxins16020070 (PMC10892283; doi:10.3390/toxins16020070)
Supplement: Supplementary file 1 [file toxins-16-00070-s001.zip]

Archive with 1 entries (1 files):
- toxins-2819276-supplementary.pdf
